# Supplementary material for: Transcriptional Inflammatory Signature in Healthy Donors and Different Radiotherapy Cancer Patients
Source: Int J Mol Sci. 2024 Jan 16;25(2):1080. doi: 10.3390/ijms25021080 (PMC10816540; doi:10.3390/ijms25021080)
Supplement: Supplementary file 1 [file ijms-25-01080-s001.zip]

Archive with 5 entries (5 files):
- Supplementary Figure S1.tif
- Supplementary Figure S2.tif
- Supplementary Figure S3.tif
- Supplementary Figure S4.tif
- Supplementary Table S1.xlsx
