# Supplementary material for: Transcriptional Inflammatory Signature in Healthy Donors and Different Radiotherapy Cancer Patients
Source: Int J Mol Sci. 2024 Jan 16;25(2):1080. doi: 10.3390/ijms25021080 (PMC10816540; doi:10.3390/ijms25021080)
Supplement: Supplementary file 1 [file ijms-25-01080-s001.zip › Supplementary Table S1.xlsx]

## Sheet: Sheet1
	Gene	Primer		Probe
	ARG1	Forward	GGAGACCACAGTTTGGCAAT	AAGCATCTCTGGCCATGCCAGGGTCCA
		Reverse	TGGCACATCGGGAATCTTTC
	BCL2L1	Forward	GGCGGATTTGAATCTCTTTCTC	TCAGAGCAACCGGGAGCTGGTGGTTGA
		Reverse	CTGGGAAAGCTTGTAGGAGAG
	BCL6	Forward	AAGCAAGGCATTGGTGAAGA	AAAATGGCCTCGCCGGCTGACAGCT
		Reverse	CTCTAAACTGCTCACGGCTC
	CCR4	Forward	CCGCTTTCAGAAAAGCAAGC	TTCTGGTTGGGCCCAGACCTGCCTTGA
		Reverse	CTTTCATCGAGGGTGGTGTC
	CCR7	Forward	CAGCCTTCCTGTGTGGTTTT	AAGCGTGCTGGTGGTGGCTCTCCTTGT
		Reverse	TCTCCGATGTAATCGTCCGT
	CD40	Forward	CCCTTGGACAAGCTGTGAG	GACCTGGTTGTGCAACAGGCAGGCACA
		Reverse	GGCCACCTTTTTGATAAAGACC
	ELK1	Forward	GCTACACACAGCCTCAACTTTC	TAGCGAATCAATCCGTGGCGCCGCA
		Reverse	CCAGGGGTACTGTTAAAGAGGG
	HPRT	Forward	TCAGGCAGTATAATCCAAAGATGGT	CGCAAGCTTGCTGGTGAAAAGGACCC
		Reverse	AGTCTGGCTTATATCCAACACTTCG
	IL7	Forward	CAGCATCGATCAATTATTGGACAG	TTCCGTGCTGCTCGCAAGTTGAGGCAA
		Reverse	GGAGATCAAAATCACCAGTGCTA
	MYC	Forward	CTTGTACCTGCAGGATCTGA	CGCCCAAGTCCTGCGCCTCG
		Reverse	GTCGAGGAGAGCAGAGAATC
	MYD88	Forward	ACATCCAGTTTGTGCAGGAGAT	TGTGTGTCTGACCGCGATGTCCTGCCT
		Reverse	TGAGCTCACTAGCAATAGACCAG
	PRKCA	Forward	ACCATGGCTGACGTTTTCC	ATCGCGCGCTTCTTCAAGCAGCCCA
		Reverse	GTTTCCCAAACCCCCAGATG
